# Supplementary material for: Pitfalls and Rewards of Setting Up a Liquid Biopsy Approach for the Detection of Driver Mutations in Circulating Tumor DNAs: Our Institutional Experience
Source: J Pers Med. 2022 Nov 4;12(11):1845. doi: 10.3390/jpm12111845 (PMC9692455; doi:10.3390/jpm12111845)
Supplement: Supplementary file 1 [file jpm-12-01845-s001.zip]

Archive with 1 entries (1 files):
- jpm-1998754-supplementary table s1.xlsx
