# Supplementary material for: Pitfalls and Rewards of Setting Up a Liquid Biopsy Approach for the Detection of Driver Mutations in Circulating Tumor DNAs: Our Institutional Experience
Source: J Pers Med. 2022 Nov 4;12(11):1845. doi: 10.3390/jpm12111845 (PMC9692455; doi:10.3390/jpm12111845)
Supplement: Supplementary file 1 [file jpm-12-01845-s001.zip › jpm-1998754-supplementary table s1.xlsx]

## Sheet: CRC
	CRC-0015				CRC-0016			CRC-0021			CRC-0025			CRC-0035				CRC-0036			CRC-0042			CRC-0043				CRC-0046				CRC-0053			CRC-0055				CRC-0074			CRC-0080			CRC-0089
	CLIA	Tumor	ctDNA		Tumor	ctDNA		Tumor	ctDNA		Tumor	ctDNA		CLIA	Tumor	ctDNA		Tumor	ctDNA		Tumor	ctDNA		CLIA	Tumor	ctDNA		CLIA	Tumor	ctDNA		Tumor	ctDNA		CLIA	Tumor	ctDNA		Tumor	ctDNA		Tumor	ctDNA		CLIA	Tumor	ctDNA
APC p.Y1376fs	30	32.3
APC p.R876*																												13	21.8
APC p.S1355fs														18	33.14
APC p.R1450*																																57.6
BRAF p.V600E					25			30																33	35.5	7.1																			27	20.2
BRAF p.N581I																					28.7
CTNNB1 p.S45F								67
EGFR p.S715I					5.42	15.7
EGFR p.R108K																																							10.7
KRAS p.G12D	60	63.88	1.5															39.2																	47	57.5	2.6					19.2
KRAS p.G12V																																										24.9	33
KRAS p.Q61R											37.7
MET p.N375S					44.81	50
NRAS p.Q61K																												26	40.8
NRAS p.G12V																					41.9
NRAS p.G12E																																69.7	3.8
PIK3CA p.E542K																																										11
PIK3CA p.E545K																					57.7							11	30.3
PIK3CA p.R88Q																		35.4
PIK3CA p.H1047R																																													16	10.4
TP53 p.T211I	41	56.75	1.5
TP53 p.H193Y														40	35.34
TP53 p.R273C																																							5.3
TP53 p.C238Y																								63	56.2	12.5
TP53 p.C275Y																																58.1	2.2		63	81.4	5
TP53 p.R248W					28
TP53 p.P278S											61.3

## Sheet: PANC
	PANC-0013			PANC-0014			PANC-0019			PANC-0031			PANC-0043			PANC-0044			PANC-0070			PANC-0073			PANC-0099			PANC-0117
	Tumor	ctDNA		Tumor	ctDNA		Tumor	ctDNA		Tumor	ctDNA		Tumor	ctDNA		Tumor	ctDNA		Tumor	ctDNA		Tumor	ctDNA		Tumor	ctDNA		Tumor	ctDNA
EGFR p.S715I	22.1	7.5		12.14	3.8
EGFR p.T737M	5.9	1.1
HNF1A p.P174fs													6.5	1.5					6.6
KRAS p.G12D							13.5			36.4						14.5	16.2					7.2			8.6			17.1
KRAS p.G12V																			9.5
NRAS p.Q61R				33.72
PIK3CA p.I391M										66	24.3
TP53 p.P152L																												24.9
TP53 p.N131I																			12.4
TP53 p.C176F																			5.5	30.8
TP53 p.R175H				37.59
TP53 p.R248Q																19.2	22.8
TP53 p.L137Q																						6.2

## Sheet: LNGCA
	LNGCA-0002			LNGCA-0049			LNGCA-0057				LNGCA-0060			LNGCA-0061			LNGCA-0081			LNGCA-0083			LNGCA-0093			LNGCA-0100			LNGCA-0105			LNGCA-0110			LNGCA-0111
	Tumor	ctDNA		Tumor	ctDNA		CLIA	Tumor	ctDNA		Tumor	ctDNA		Tumor	ctDNA		Tumor	ctDNA		Tumor	ctDNA		Tumor	ctDNA		Tumor	ctDNA		Tumor	ctDNA		Tumor	ctDNA		Tumor	ctDNA
APC p.T1556fs				9.5
EGFR p.S715I	5
EGFR p.L858R											91.4	19.8
EGFR p.E746_A750Del														5.1
EGFR p.R108K																	8.2
EGFR p.A289V																	6.1
KRAS p.G12A																				92.8	3.5
KRAS p.G12D							detected	14.8
KRAS p.G12V																							22						32.7
MET p.M362T																																24.8	48.5
MET p.I1105M																										38.7	2.2
NRAS p.Q61L																																19.5
RB1 p.R656W																																			78	52.4
TP53 p.L132E																										39	3.1
TP53 p.R342*																				86.7	2.4

## Sheet: GBM
	GBM-176			GBM-181			GBM-191				GBM-194				GBM-197				GBM-198				GBM-205			GBM-206				GBM-208			GBM-210			GBM-220			GBM-221			GBM-229			GBM-230			GBM-234
	Tumor	ctDNA		Tumor	ctDNA		CLIA	Tumor	ctDNA		CLIA	Tumor	ctDNA		CLIA	Tumor	ctDNA		CLIA	Tumor	ctDNA		Tumor	ctDNA		CLIA	Tumor	ctDNA		Tumor	ctDNA		Tumor	ctDNA		CLIA	ctDNA		CLIA	ctDNA		Tumor	ctDNA		Tumor	ctDNA		Tumor	ctDNA
ATM p.M1830T											detected	33
BRAF p.G466E				7.3
DNMT3A p.R882C																																				detected	46.1
EGFR p.A289V
EGFR p.R108K																																				detected
GNA11 p.L351P																																																8.9
HNF1A p.P291Qfs																							5.8							9.3																		6.1
IDH1 p.R132H	36.3																																						detected						30
PIK3CA p.R88Q																																										17.8
PIK3CA p.H1047R																																																20.7
PTEN p.Y27N															detected	36
PTPN11 pE69K																																	42.7
TP53 p.R273C							detected	84.6																															detected						47.5
TP53 p.R248Q																			35	31.6
TP53 p.R175C																										54	39.2
TP53 p.Y236D
TP53 p.R267W																																							detected
TP53 p.R213*																																													36.8
TP53 p.T155I
TP53 p.G244S

## Sheet: OVCA
	OVCA-0032				OVCA-0037				OVCA-0042			OVCA-0046			OVCA-0047			OVCA-0054			OVCA-0056				OVCA-0059			OVCA-0060				OVCA-0063				OVCA-0075			OVCA-0079				OVCA-0083			OVCA-0084			OVCA-0091
	CLIA	Tumor	ctDNA		CLIA	Tumor	ctDNA		Tumor	ctDNA		CLIA	ctDNA		Tumor	ctDNA		Tumor	ctDNA		CLIA	Tumor	ctDNA		Tumor	ctDNA		CLIA	Tumor	ctDNA		CLIA	Tumor	ctDNA		Tumor	ctDNA		CLIA	Tumor	ctDNA		Tumor	ctDNA		Tumor	ctDNA		Tumor
CTNNB1 p.S37F	detected	12.3	20
CTNNB1 p.T41I					42	44.9	11.2
EGFR p.R108K									7.8																											11.1
EGFR p.A289V									5.3																											7.4
FGFR2 p.S252W					38	42.2	29
HNF1A p.P174fs															6.4	3.1									5.1											9.6
HNF1A p.P291fs																																																	6
KRAS p.G12D																																				5.7
NRAS p.Q61R																					7	61.7
PIK3CA p.H1047R	detected	25.1	40.8
PIK3CA p.E545K																																											33.2
PTEN p.R233*					41	35.3	19.8
PTEN p.K267fs					37	51.4	7.2
TP53 p.L111R																												35	5.1
TP53 p.I251F																																48	41.7
TP53 p.C141R																																							89	76.7	8.1
TP53 p.L114fs												48	6.2
TP53 p.M237I																		42.6
TP53 p.M133R																									53.9
TP53 p.M133K																																				12.3
TP53 p.R342P																																														49.3	3.7
[truncated: 1 more columns]

## Sheet: MM
	MM-341			MM-342				MM-348			MM-352			MM-354			MM-358			MM-364			MM-377			MM-383			MM-384			MM-386				MM-390				MM-391			MM-395				MM-406
	Tumor	ctDNA		CLIA	Tumor	ctDNA		Tumor	ctDNA		Tumor	ctDNA		Tumor	ctDNA		Tumor	ctDNA		CLIA	ctDNA		CLIA	ctDNA		Tumor	ctDNA		Tumor	ctDNA		CLIA	Tumor	ctDNA		CLIA	Tumor	ctDNA		Tumor	ctDNA		CLIA	Tumor	ctDNA		CLIA	Tumor	ctDNA
APC p.I1307K
BRAF p.V600E								73.9			57			65	15.1					detected			detected	1.4
BRAF p.V600K																	76.7
BRAF p.V600R																										11.4
BRAF p.G469V
CDKN2A p.R58*
CTNNB1 p.S33P																																											detected	12.5
CTNNB1 p.T41I																																								48.3
FBXW7 p.R14Q
GNAQ p.Q209L
HNF1A p.P174fs																													5.6	7.1
HNF1A p.P291fs	16.7	1.7															8.6	2.9
HRAS p.G13D
IDH1 p.R132C																																															43	31.3
KIT p.W557S
NRAS p.Q61R																																detected	50	12.5													42	7.1	2.79
NRAS p.Q61K	93																																			detected	53.3			65	1
NRAS p.Q61L
NRAS p.Q61H
TP53 p.W146*				detected	65
TP53 p.H179Y																				deteted
TP53 p.V172I
TP53 p.P177S
TP53 p.R342*																																								89.8	1

## Sheet: BRC
	BRC-0008			BRC-0009				BRC-0012			BRC-0030
	CLIA	ctDNA		CLIA	Tumor	ctDNA		CLIA	ctDNA		CLIA	ctDNA
AKT1 p.E17K				47	36.9
PIK3CA p.E545K	22	9.5
PIK3CA p.N345K											32
PTEN p.D24G								32	3.1
TP53 p.V216M								32

## Sheet: CHNG
	CHNG-0005			CHNG-0007
	Tumor	ctDNA		Tumor	ctDNA
EGFR p.S715I	11.9	6.9
KRAS p.G12R	7.5
NRAS p.G12D				26
TP53 p.R175H	9.8

## Sheet: LVRCA
	LVRCA-0012			LVRCA-0018			LVRCA-0021			LVRCA-0022
	Tumor	ctDNA		Tumor	ctDNA		Tumor	ctDNA		Tumor	ctDNA
CTNNB1 p.T41A				61.3
CTNNB1 p.S33F	26.3
EGFR p.R108K							5.8			10.4
EGFR p.A289V										7.4
KRAS p.G12D										5.4
